# Supplementary material for: USP39 promotes antiviral defense through post-transcriptional control of RIG-I and stabilization of STING
Source: PLoS Biol. 2026 May 11;24(5):e3003796. doi: 10.1371/journal.pbio.3003796 (PMC13178990; doi:10.1371/journal.pbio.3003796)
Supplement: S1 Data — (XLSX) [file pbio.3003796.s005.xlsx]

## Sheet: Figure 1
Figure 1A	VSV	USP39fl/fl			USP39fl/fl Lyz2 cre
VSV-N mRNA	0	1.16708	0.878369	0.954554	1.80613	1.68518	1.89592
	4	159467	172101	167395	271934	305942	361315
	8	52241.1	47409.8	53338.8	152971	194971	227089
	12	16995.9	16646.1	18989.3	41272.7	38776.6	40423.3
Figure 1B
H1N1 PR8 mRNA	USP39fl/fl	USP39fl/fl Lyz2 cre	USP39fl/fl +H1N1 PR8 12h	USP39fl/fl Lyz2 cre +H1N1 PR8 12h
	1	0.628507	499458	1.44236e+06
	1.99753	1.17646	619180	1.29095e+06
	1.59124	2.15419	569762	1.24697e+06
Figure 1D
TCID50	USP39fl/fl			USP39fl/fl Lyz2 cre
0h	5.5	5.5	5.5	5.5	5.5	5.5
12h	6.625	6.875	6.875	8.25	7.5	8
24h	6.875	6.75	6.375	11	11.875	11.5
Figure 1E
	Control	Control+HA-USP39	Control+VSV	Control+HA-USP39+VSV
VSV-N mRNA	1.85476	0.0518769	14374.6	4071.19
	0.507414	0.0595909	13981.5	3283.99
	0.637827	0.0533354	11675.8	3593.66
Figure 1F
H1N1 PR8 mRNA	Control	Control+HA-USP39	Control+H1N1 PR8	Control+HA-USP39+H1N1 PR8
	1.11612	0.964924	2.21441e+06	944041
	0.958259	0.998953	2.30844e+06	977333
	0.925619	0.282925	2.49134e+06	856736
Figure 1G
VSV infection		USP39fl/fl			USP39fl/fl Lyz2 cre
Ifn-b mRNA	0	2.55865	0.13244	0.308911	0.77661	0.313071	3.60569
	4	285922	263102	255907	207861	189951	212229
	8	2.20946e+06	2.14904e+06	2.1942e+06	1.4577e+06	1.49868e+06	1.56232e+06
	12	1.69783e+06	1.67446e+06	1.6861e+06	1.11241e+06	1.0671e+06	1.25153e+06
VSV infection		USP39fl/fl			USP39fl/fl Lyz2 cre
Ifn-a4 mRNA	0	1.04537	1.02368	0.930954	4.29668	3.44574	3.8473
	4	8503.03	7610.43	8270.51	23070.5	22283.2	22752.9
	8	547979	532995	500761	207645	206214	189753
	12	231999	207645	255641	157366	152006	164048
Figure 1H
VSV		USP39fl/fl			USP39fl/fl Lyz2 cre
IFN-B	0h	0.3883	3.29621	0.02109	3.66342	4.4822	1.24926
	12h	1269.5	1207.68	1298.15	672.607	601.782	723.78
Figure 1I
H1N1 PR8		USP39fl/fl			USP39fl/fl Lyz2 cre
Ifn-b mRNA	0	1.17016	0.918091	0.911747	1.10704	1.50236	1.38195
	4	1.84895	1.90093	1.64343	2.29216	3.39993	3.17489
	8	10.0332	10.4593	9.4264	10.1733	8.48529	10.6052
	12	17.3481	21.8068	15.527	13.517	13.4254	14.091
Figure 1J
t-(I:C)		USP39fl/fl			USP39fl/fl Lyz2 cre
Ifn-b mRNA	0	1.87841	1.00661	0.114984	9.44469	7.57222	5.85433
	4	484.214	526.214	508.288	372.088	333.796	317.256
	8	1530.2	1478.07	1478.07	1082.01	1023.02	1002.58
	12	612.899	526.214	548.56	55.696	59.6506	63.536
t-(I:C)		USP39fl/fl			USP39fl/fl Lyz2 cre
Ifn-a4 mRNA	0	0.726738	0.719741	1.55353	0.626571	1.64668	3.31881
	4	105.236	407.147	115.96	93.5378	92.2513	64.78
	8	5005.88	5005.88	4606.34	2765.76	1734.62	2435.1
	12	5225.43	4922.55	5681.76	2085.58	2030.28	1800.13
Figure 1K
t-(I:C)		USP39fl/fl			USP39fl/fl Lyz2 cre
IFN-B	0h	22.4954	23.3141	21.2672	22.4954	23.7235	23.3141
	12h	1376.55	1308.79	1264.78	765.221	671.694	732.511
Figure 1L
VSV		USP39fl/fl			USP39fl/fl Lyz2 cre
Isg15 mRNA	0	0.970892	0.944343	1.08477	0.383522	0.416764	0.416787
	4	49.4323	48.415	50.8221	29.8029	28.3915	33.7633
	8	122.563	124.274	114.356	104.502	101.644	96.1612
	12	147.788	158.395	137.891	135.993	137.891	135.993
VSV		USP39fl/fl			USP39fl/fl Lyz2 cre
Isg56 mRNA	0	0.967777	0.99499	1.03724	0.427131	0.390027	0.477228
	4	320.182	278.735	302.911	195.734	212.711	202.637
	8	893.145	918.254	977.361	383.412	375.522	388.764
	12	593.354	538.481	640.365	309.276	331.475	336.101
VSV		USP39fl/fl			USP39fl/fl Lyz2 cre
Cxcl10 mRNA	0	0.905939	0.970962	1.1231	1.26355	1.43139	1.48194
	4	587.11	529.133	563.193	387.348	398.238	376.756
	8	960.397	877.641	871.578	727.845	774.696	698.195
	12	633.626	624.902	607.814	620.586	603.616	620.586
Figure 1M
t-(I:C)		USP39fl/fl			USP39fl/fl Lyz2 cre
Isg15 mRNA	0	1.05738	1.02847	0.914147	0.271778	0.330358	0.31875
	4	49.8838	45.9024	46.2217	30.9206	24.7692	33.1399
	8	109.175	109.934	101.16	79.9207	78.8204	76.6651
	12	106.928	120.3	112.244	87.4568	79.9205	83.3146
t-(I:C)		USP39fl/fl			USP39fl/fl Lyz2 cre
Isg56 mRNA	0	0.933842	1.00087	1.06529	0.128626	0.137857	0.222403
	4	436.928	458.65	468.287	224.606	169.044	226.168
	8	526.851	564.665	556.891	367.411	352.447	345.191
	12	609.402	690.381	662.258	352.444	317.643	413.359
t-(I:C)		USP39fl/fl			USP39fl/fl Lyz2 cre
Cxcl10 mRNA	0	1.00684	1.01385	0.979312	1.23101	1.51694	1.71694
	4	1617.82	1651.82	1595.55	786.792	675.512	929.196
	8	2664.85	3018.97	2841.75	1923.93	1964.35	1991.77
	12	2836.39	2758.83	2936.41	1950.78	1832.81	2047.77
Figure 1N
VSV		Control			HA-USP39
IFB-b mRNA	0	1.19907	1.01531	0.785626	0.66063	0.421008	0.319064
	12	11051.2	13988.1	12093.3	23853.5	18585.8	16984.3

## Sheet: Figure 2
Figure 2A	HSV-1	USP39fl/fl			USP39fl/fl Lyz2 cre
HSV-1 UL30 mRNA	0	1.30344	0.608076	1.08849	0.620853	1.68451	1.25904
	4	93.8525	93.8525	78.9202	120.453	142.254	129.098
	8	267.301	235.948	187.704	302.821	286.487	278.653
	12	199.788	192.982	178.815	402.354	416.543	375.41
Figure 2B	USP39fl/fl	USP39fl/fl Lyz2 cre	USP39fl/fl +HSV-2 12h	USP39fl/fl Lyz2 cre +HSV-2 12h
HSV-2 ICP27 mRNA	0.656412	1.08875	475.293	1491.63
	1.12715	1.42669	375.501	1363.1
	1.21645	0.981235	498.923	1411.17
Figure 2C	Control	Control+HA-USP39	Control+HSV-2	Control+HA-USP39+HSV-2
HSV-1 UL30 mRNA	1.11612	0.964924	601618	391456
	0.958259	0.998953	756242	428368
	0.925619	0.282925	862694	527383
Figure 2D	Control	Control+HA-USP39	Control+HSV-2	Control+HA-USP39+HSV-2
HSV-2 ICP27 mRNA	1.11612	0.964924	22669.9	12403.7
	0.958259	0.998953	20716.5	12576.9
	0.925619	0.282925	18286.5	13111
Figure 2E
HSV-1 infection		USP39fl/fl			USP39fl/fl Lyz2 cre
Ifn-b mRNA	0	0.913574	1.08643	1.02341	0.517485	0.129438	0.325244
	4	132.476	136.201	137.148	29.4377	27.282	35.9916
	8	103.939	120.225	101.097	35.4963	37.2854	44.3111
	12	323.942	302.249	298.088	125.33	101.246	122.751
HSV-1 infection		USP39fl/fl			USP39fl/fl Lyz2 cre
Ifn-a4 mRNA	0	0.889653	1.17501	0.935391	1.10294	1.21107	1.29792
	4	0.106677	0.112486	0.127979	0.0492919	0.0992697	0.146192
	8	16.126	16.9623	16.3554	11.2461	11.5623	9.53606
	12	31.3701	42.264	39.6509	22.3368	25.481	15.3969
Figure 2F
HSV-1		USP39fl/fl			USP39fl/fl Lyz2 cre
IFN-B	0h	0.272927	0.95524	0.682317	0.95524	0.682317	0.272927
	12h	466.159	429.723	459.608	173.445	147.653	132.506
Figure 2G
t-dsDNA		USP39fl/fl			USP39fl/fl Lyz2 cre
Ifn-b mRNA	0	0.462601	0.581494	1.95591	0.811036	1.65692	1.95591
	4	1.92898	3.77857	0.640753	1.81232	2.337	5.12601
	8	20.2218	23.8818	21.5235	9.49941	7.24593	9.90281
	12	63.0244	61.7274	50.8381	39.3376	46.1523	52.6309
t-dsDNA		USP39fl/fl			USP39fl/fl Lyz2 cre
Ifn-a4 mRNA	0	0.137651	0.297113	2.56523	0.248116	0.6466	0.441073
	4	1.69242	4.43547	3.83464	2.14219	0.353064	0.379749
	8	27.4567	15.4452	24.2362	18.4953	14.8205	14.3114
	12	13.6335	10.7711	11.7867	4.16724	6.17862	5.53694
Figure 2H
t-dsDNA		USP39fl/fl			USP39fl/fl Lyz2 cre
IFN-B	0h	7.51168	2.27149	3.58154	6.6929	10.9506	11.6056
	12h	99.9929	99.3788	97.1272	86.524	64.5397	86.0736
Figure 2I
HSV-1		USP39fl/fl			USP39fl/fl Lyz2 cre
Isg15 mRNA	0	1.01855	0.983856	0.997589	0.658163	0.647833	0.614088
	4	7.34376	6.71096	10.6776	4.27676	6.04918	3.90824
	8	62.5319	70.352	45.4598	39.8503	47.0622	35.4207
	12	121.644	141.683	109.632	82.5113	72.3304	89.0485
HSV-1		USP39fl/fl			USP39fl/fl Lyz2 cre
Isg56 mRNA	0	1.17216	0.77872	1.04912	0.66858	0.246282	0.4535
	4	266.718	308.51	270.442	175.968	204.956	184.717
	8	242.052	230.588	225.843	210.719	212.16	222.733
	12	97.6246	98.9874	97.6246	23.7388	25.9685	24.4062
HSV-1		USP39fl/fl			USP39fl/fl Lyz2 cre
Cxcl10 mRNA	0	1.143	0.915627	0.941369	0.769947	1.23301	0.961149
	4	2726.49	3264.92	3131.92	2535.94	3138.13	3035.18
	8	3909.67	4047.55	3882.67	3576.33	3235.91	3570.18
	12	1565.96	1655.25	1666.76	1353.83	1139.36	1184.31
Figure 2J
t-dsDNA		USP39fl/fl			USP39fl/fl Lyz2 cre
Isg15 mRNA	0	0.89441	1.03455	1.07104	0.932391	1.04919	0.958606
	4	1.44294	1.58998	1.68064	1.45297	1.32826	1.44294
	8	2.69261	2.69261	3.05042	3.36127	3.38554	2.6372
	12	15.989	17.3758	17.3758	10.7705	11.7055	11.3846
t-dsDNA		USP39fl/fl			USP39fl/fl Lyz2 cre
Isg56 mRNA	0	1.0602	1.1363	0.803486	1.2873	1.51117	1.43828
	4	2.13517	0.770757	1.40868	3.37374	3.39546	3.3043
	8	12.5042	12.1623	10.2272	11.0375	9.82569	11.2694
	12	36.8693	38.4349	37.3839	33.2284	30.783	30.5764
t-dsDNA		USP39fl/fl			USP39fl/fl Lyz2 cre
Cxcl10 mRNA	0	0.976887	1.03259	0.990523	0.648989	0.892644	0.832926
	4	2.63219	2.52496	2.59595	1.33447	1.28089	1.42037
	8	3.72248	3.74837	2.96137	3.33171	3.47434	3.54617
	12	12.0108	13.1434	13.8928	7.49674	8.37559	8.55201

## Sheet: Figure 3
Figure 3A							Figure 3B							Figure 3C
Spleen	PBS		VSV				Liver	PBS		VSV				Lung	PBS		VSV
Ifn-b mRNA	Usp39 fl/fl	Usp39 fl/fl Lyz2 Cre	Usp39 fl/fl	Usp39 fl/fl Lyz2 Cre			Ifn-b mRNA	Usp39 fl/fl	Usp39 fl/fl Lyz2 Cre	Usp39 fl/fl	Usp39 fl/fl Lyz2 Cre			Ifn-b mRNA	Usp39 fl/fl	Usp39 fl/fl Lyz2 Cre	Usp39 fl/fl	Usp39 fl/fl Lyz2 Cre
	0.702488	0.58371	76.6681	36.5185				0.182328	0.211744	805.985	479.242				0.322975	0.239524	106.823	71.4607
	0.987555	0.414027	74.0565	35.0309				0.173693	0.173142	971.863	524.431				0.322975	0.570144	112.914	82.6578
	0.858596	0.783936	67.6752	32.235				0.0977074	0.105896	800.418	479.242				0.623654	0.479048	97.6182	79.2906
	0.953619	0.522624	67.2077	29.0518				1.91137	2.33311	757.241	23.338				1.85376	1.6945	57.6432	14.0167
	1.29298	0.407239	61.8437	26.919				4.77204	5.59973	94.0015	22.0791				1.93021	1.05747	63.0786	10.9973
	1.10294	0.817872	53.8381	25.6441				0.885527	1.104	246.358	16.9664				2.49717	1.13392	51.2357	13.5393
	0.940044	1.47624	46.8688	24.2608				0.448944	0.640678	951.863	400.209				0.481596	0.405789	83.8116	15.5526
	1.30317	1.10633	45.5872	23.7615				0.439705	0.593272	846.056	378.621				0.565047	0.213406	75.0135	22.9286
	0.858596	1.51697	40.2399	18.5141				0.0886713	0.0857674	97.3163	350.825				0.402604	0.410249	44.9136	26.1561
Spleen	PBS		VSV				Liver	PBS		VSV				Lung	PBS		VSV
Ifn-a4 mRNA	Usp39 fl/fl	Usp39 fl/fl Lyz2 Cre	Usp39 fl/fl	Usp39 fl/fl Lyz2 Cre			Ifn-a4 mRNA	Usp39 fl/fl	Usp39 fl/fl Lyz2 Cre	Usp39 fl/fl	Usp39 fl/fl Lyz2 Cre			Ifn-a4 mRNA	Usp39 fl/fl	Usp39 fl/fl Lyz2 Cre	Usp39 fl/fl	Usp39 fl/fl Lyz2 Cre
	0.661365	0.573462	146.541	70.2185				0.182328	0.14773	10.3719	4.24159				0.12576	0.611263	1.62335	2.63879
	0.849728	0.820427	128.459	63.2901				0.173693	0.233992	14.267	5.91595				0.149142	0.119914	2.12105	1.18912
	0.228548	0.178736	120.69	57.9745				0.0977074	0.198754	13.5913	8.36642				1.56323	0.0674728	2.65549	0.42922
	1.25576	0.46463	101.488	51.81				1.91137	0.174108	10.8876	2.0916				1.48641	1.31939	2.68889	0.763244
	1.0046	0.766011	88.3504	49.6995				4.77204	0.167313	4.33072	1.29649				2.7891	3.29013	2.18785	0.447592
	1.90875	1.60737	85.3407	49.0155				0.885527	0.0626454	8.78236	0.744636				0.786626	0.12576	1.85383	1.21418
	0.144412	0.39933	80.1796	46.694				0.448944	2.0952	8.4246	6.47379				0.340704	0.310642	4.2588	0.167012
	1.85852	0.519046	79.6258	45.4169				0.439705	1.02971	9.88067	0.923133				0.554479	0.303962	2.30476	1.37451
	1.08832	1.09251	54.7643	35.3704				0.0886713	0.0198453	20.7808	5.15013				0.601243	0.0611263	3.32354	1.48474
Figure 3D
Serum	PBS		VSV
IFN-b pg/ml	Usp39 fl/fl	Usp39 fl/fl Lyz2 Cre	Usp39 fl/fl	Usp39 fl/fl Lyz2 Cre
	3.66342	11.8934	1092.64	788.055
	4.11499	4.93377	1117.2	618.977
	10.5593	19.7582	914.147	336.088
	11.4722	13.7689	1102.06	796.652
	15.3428	8.97244	950.992	1084.45
	14.6784	7.42785	1102.47	884.607
	Figure 3E			Figure 3F			Figure 3G
TICD50	Spleen			Liver			Lung
	USP39 fl/fl	USP39 fl/fl lyz2 cre		USP39 fl/fl	USP39 fl/fl lyz2 cre		USP39 fl/fl	USP39 fl/fl lyz2 cre
	3.625	6.125		3.25	10.625		3.25	7.25
	4.625	4.875		4.875	5.625		3.875	4.375
	4.375	7.5		4.75	7.5		3.625	4.375
	4.21	7.5		4.375	5.875		4.625	4.125
	6	7.5		4.25	6.875		3.625	5.375
	6	7.125		3.875	7.5		4	7.375
Figure 3H
Survival	time (h)	Usp39fl/fln=7	Usp39fl/fl lyz2 cre n=11
	6
	12		1
	12		1
	18
	18
	18		1
	18		1
	18		1
	24
	24		1
	24		1
	30	1	1
	30		1
	30		1
	38
	38
	42	1
	42	1
	42
	72	0	0
	72	0
	72	0
	72	0
Figure 3J						Figure 3K						Figure 3L
Spleen	PBS		HSV-1			Liver	PBS		HSV-1			Lung	PBS		HSV-1
Ifn-b mRNA	Usp39 fl/fl	Usp39 fl/fl Lyz2 Cre	Usp39 fl/fl	Usp39 fl/fl Lyz2 Cre		Ifn-b mRNA	Usp39 fl/fl	Usp39 fl/fl Lyz2 Cre	Usp39 fl/fl	Usp39 fl/fl Lyz2 Cre			Usp39 fl/fl	Usp39 fl/fl Lyz2 Cre	Usp39 fl/fl	Usp39 fl/fl Lyz2 Cre
	0.823245	0.648256	29.43	13.7207			0.182328	0.140443	72.8401	31.9432		Ifn-b mRNA	0.328841	0.386566	29.5492	5.1161
	1.15732	1.3164	27.7199	11.9709			0.173693	0.783285	71.1461	27.8293			0.328841	0.211444	28.5426	5.01081
	1.00619	0.699957	22.9475	11.2152			0.0977074	0.239482	64.1283	24.4414			0.63498	0.382026	25.9029	4.61088
	1.11755	1.03005	21.8339	9.18694			1.91137	0.518084	61.2244	23.183			1.88743	0.386566	24.6761	4.27428
	1.51525	1.14141	17.2603	8.829			4.77204	1.69512	57.3525	21.6342			1.96526	6.45358	23.0631	3.54136
	1.29253	0.731773	16.7831	8.27222			0.885527	0.228106	43.5589	14.568			2.54252	1.32963	21.4448	3.47002
	0.684049	1.3681	16.5444	3.80999			0.448944	0.211723	39.203	12.5837			0.243874	0.0601902	11.1613	3.00302
	0.485197	1.39991	15.232	2.52939			0.439705	1.51774	36.541	9.67975			0.580498	0.771835	11.0334	2.87979
	0.918694	0.703934	11.2152	2.09987			0.0886713	0.176624	35.5731	9.60715			0.487748	0.0628494	10.3099	2.49063
	PBS		HSV-1			Liver	PBS		HSV-1				PBS		HSV-1
Spleen	Usp39 fl/fl	Usp39 fl/fl Lyz2 Cre	Usp39 fl/fl	Usp39 fl/fl Lyz2 Cre		Ifn-a4 mRNA	Usp39 fl/fl	Usp39 fl/fl Lyz2 Cre	Usp39 fl/fl	Usp39 fl/fl Lyz2 Cre		Lung	Usp39 fl/fl	Usp39 fl/fl Lyz2 Cre	Usp39 fl/fl	Usp39 fl/fl Lyz2 Cre
Ifn-a4 mRNA	0.661365	0.573462	156.969	58.1833			0.156962	0.156962	4.43997	3.10589		Ifn-a4 mRNA	0.152213	0.0859107	80.9246	18.961
	0.849728	0.820427	152.784	39.2633			0.186145	0.149667	4.37743	2.48055			0.180513	0.14999	60.3388	17.8896
	0.228548	0.178736	142.738	38.7191			1.95109	0.0842135	4.16899	2.2721			1.89206	0.00889428	52.1652	16.0501
	1.25576	0.46463	105.483	34.6589			1.8552	1.64675	3.08505	1.86562			1.79907	0.132403	42.6703	15.5043
	1.0046	0.766011	105.065	33.9473			2.00111	4.10645	3.02251	1.71554			1.94057	0.0879321	39.6588	12.7754
	1.90875	1.60737	104.646	33.0264			0.981796	0.762924	2.93913	1.6801			0.952092	0.141904	35.831	10.6529
	0.144412	0.39933	77.9824	14.9853			0.425237	0.387716	2.93913	0.840051			0.412371	0.130584	33.904	9.54114
	1.85852	0.519046	77.7313	14.8598			0.692052	0.379378	2.60562	0.833797			0.671114	0.46695	33.1656	8.55064
	1.08832	1.09251	72.6664	13.0599			0.750417	0.0762924	2.43886	0.650362			0.337578	0.208207	61.4514	10.2284
Figure 3M
Serum	PBS		VSV
IFN-b pg/ml	Usp39fl/fl	Usp39fl/fl Lyz2 Cre	Usp39fl/fl	Usp39fl/fl Lyz2 Cre
	3.66342	11.8934	1253.12	670.969
	4.11499	4.93377	1218.32	971.461
	10.5593	19.7582	1191.3	764.31
	11.4722	13.7689	1264.18	781.095
	15.3428	8.97244	1072.99	845.369
	14.6784	7.42785	1182.71	745.478
	Figure 3N			Figure 3O			Figure 3P
TICD50	Spleen			Liver			Lung
	USP39 fl/fl	USP39 fl/fl lyz2 cre		USP39 fl/fl	USP39 fl/fl lyz2 cre		USP39 fl/fl	USP39 fl/fl lyz2 cre
	3.25	7.125		4.875	6.875		3.625	5.625
	2.875	5.375		4.75	7.875		3.25	5.125
	4.625	3.375		5.125	7.125		2.25	4.875
	3.25	5.625		4.25	5.375		5.375	5.875
	1.875	5.875		3.875	4.25		4.125	4.375
	3.625	6.875		5.625	6.25		4.375	6.125
Figure 3Q
time (h)	Usp39fl/fln=10	Usp39fl/fl lyz2 cren=11
6
12		1
18		1
18		1
18		1
18		1
18		1
18	1
24
24	0
24	0
30	0	0
30	0	0
30	0	0
30	0	0
30	0	0
30	0
30	0

## Sheet: Figure 4
Figure 4G
t-cGAMP		USP39fl/fl			Usp39fl/fl Lyz2 cre
Ifn-b mRNA	0	0.731059	1.27343	0.996094	0.712741	0.475161	0.534271
	4	136.056	133.045	132.762	41.8617	58.4448	49.5735
	8	172.214	166.306	175.874	45.1878	59.8703	50.5239
	12	137.002	127.818	138.28	57.0193	55.5938	64.6029
t-cGAMP		USP39fl/fl			Usp39fl/fl Lyz2 cre
Ifn-a4 mRNA	0	1.06229	0.917709	1.01937	0.117323	0.103647	0.134356
	4	0.357789	0.31454	0.328536	0.806144	0.229247	0.329465
	8	4.46042	3.74281	4.0526	1.19482	1.33877	1.22782
	12	4.10442	3.26416	4.24068	1.01128	1.2452	0.700086

## Sheet: Figure 5
	Figure 5A			Figure 5B			Figure 5C
Rig-I mRNA	Control siRNA	USP39 siRNA		Usp39fl/fl	Usp39fl/flLyz2 Cre		Control	USP39-Flag
	1.08353	0.393854		1.13802	0.186407		7.21	142.025
	0.930277	0.267152		0.950347	0.468632		8.33973	137.187
	0.986198	0.308187		0.911634	0.27865		9.87498	149.223
Figure 5D
	VSV	Usp39fl/fl			Usp39fl/flLyz2 Cre
Rig-I mRNA	0	0.882592	0.894913	1.22249	0.598666	0.432499	0.233127
	4	8.22389	6.63373	6.63373	3.45772	2.92904	2.32776
	8	10.927	7.01198	6.3635	2.90759	2.07107	2.04294
Figure 5E
	t-Poly(I:C)-L	Usp39fl/fl			Usp39fl/flLyz2 Cre
Rig-I mRNA	0	0.930384	1.10642	0.963196	0.458788	0.421469	0.469557
	4	16.9816	17.459	16.0656	5.52472	5.41122	5.3009
	8	35.8997	34.918	30.8223	10.7473	10.3812	10.0276
Figure 5F
exon			intron			exon/intron
Usp39fl/fl	Usp39fl/fllyz2 Cre		Usp39fl/fl	Usp39fl/fllyz2 Cre
1.06344	0.348931		0.972661	1.76542		6.05333	1.09429
0.93735	0.344127		0.959271	1.9862		5.41006	0.959263
0.791403	0.285024		1.06807	2.56375		4.10241	0.615529
Figure 5G
exon			intron			exon/intron
Control	USP39-Flag		Control+VSV	USP39-Flag+VSV
0.704719	13.8818		0.546529	0.0489811		21920.6	4.818e+06
0.81514	13.4089		1.08551	0.0594727		12765.8	3.83288e+06
1.48014	15.4983		1.36796	0.0538101		18394.1	4.89634e+06
Figure 5H
IgG	anti-HA-USP39
1.65889	23.756
0.841024	12.3824
0.500077	8.57552
Figure 5I
VSV infection Ifn-b	WT+Vector	cKO+Vector	cKO+Usp39	WT+Vector VSV	cKO+Vector VSV	cKO+Usp39 VSV
	0.876404	1.04494	1.04494	52.3044	22.4528	87.3572
	1.17977	1.41573	1.41573	66.2055	24.2326	67.5977
	0.943819	1.31461	1.31461	48.4651	22.9247	100.348
Figure 5J
VSV-N	WT+Vector	cKO+Vector	cKO+Usp39	WT+Vector VSV	cKO+Vector VSV	cKO+Usp39 VSV
	1.06317	0.385439	0.28105	155.335	529.78	259.439
	1.21413	0.25696	0.260493	133.365	464.409	233.82
	0.722699	0.221949	0.362955	144.935	567.807	283.902
Figure 5K
Rig-i mRNA	WT+Vector	cKO+Vector	cKO+Usp39	Exon/intron	WT+Vector	cKO+Vector	cKO+Usp39
	1.02218	0.285496	0.50407		98.4789	16.8581	64.5245
	0.889866	0.27386	0.486862		54.2967	22.7864	82.5185
	1.08795	0.303906	0.607757		49.7875	29.2789	121.985
Figure 5L
	VSV infection				VSV infection
Rig-I mRNA	Control	Myc-USP39	Myc-USP39-CA	Exon/intron	Control	Myc-USP39	Myc-USP39-CA
	1.72403	54.9131	18.8876		0.0444861	10.0913	5.01556
	0.701563	33.1066	29.6329		0.0629135	11.2058	12.8699
	0.574395	35.2404	27.0811		0.0283599	17.1457	7.40338
Figure 5M
	VSV	Usp39fl/fl			Usp39fl/flLyz2 Cre
Ifn-b mRNA	0	0.702984	2.11633	0.180687	11.8891	1.96097	5.13927
	4	1.36752	0.214875	0.591137	1.19878	3.4619	3.89484
	8	37.5714	31.1587	24.6167	52.4025	47.2278	51.324
Figure 5N
	VSV	Usp39fl/fl			Usp39fl/flLyz2 Cre
Rig-I mRNA	0	1.15532	0.931929	0.91275	1.40278	1.55648	1.53505
	4	0.931929	0.816934	1.24685	2.06808	2.5996	2.08246
	8	2.05379	1.46235	1.75113	3.99526	2.70999	3.62578

## Sheet: Figure 6
Figure 6A
		USP39fl/fl			USP39fl/fl Lyz2 cre HSV-1
Sting mRNA	0	0.922072	1.15479	0.926463	0.952807	1.4841	0.983543
	4	0.667404	1.26456	1.54996	0.614715	0.80791	0.728876
	8	0.649841	1.08453	0.53568	1.15479	0.711313	1.37872
Figure 6F
		Myc-USP39			Control
Flag-STING levels	0	1	1	1	1	1	1
	2	1.03057	0.927535	1.06618	0.917068	1.02725	0.994595
	4	0.992408	0.92949	1.20121	0.780147	0.880979	1.0063
	8	0.933917	0.783651	0.95396	0.503993	0.639915	0.833362

## Sheet: Figure 7
Figure 7A
HSV-1 infection Ifn-b	WT+Vector	cKO+Vector	WT+Usp39	WT+Vector HSV-1	cKO+Vector HSV-1	WT+Usp39 HSV-1
	0.876404	1.04494	1.04494	15.2359	8.49437	22.4494
	1.17977	1.41573	1.41573	15.2359	12.3034	24.2359
	0.943819	1.31461	1.31461	16.7865	10.9888	22.9213
Figure 7B
HSV-1 UL30	WT+Vector	cKO+Vector	cKO+Usp39	WT+Vector HSV-1	cKO+Vector HSV-1	cKO+Usp39 HSV-1
	1.15316	1.35246	1.57525	14.4759	41.8044	13.9828
	1.16118	1.58621	0.391093	18.9691	45.4303	21.3414
	0.685668	1.10618	0.495028	11.758	38.4678	18.323

## Sheet: Supplemental Figure 1
Supplemental Figure 1B
	Area	mean	min	max	intDen	%Area	RawIntDen
1	432.753	106.889	83	255	46256.7	31.758	426301454	73	255
2	144.457	102.347	94	255	14784.8	10.601	136256259	85	255
Supplemental Figure 1C
Ifn-b mRNA	Control	Control+HA-USP39	Control+H1N1 PR8	Control+HA-USP39+H1N1 PR8
	0.801901	0.972365	12.3078	31.5922
	0.801901	1.10924	17.8951	23.777
	1.39619	1.34683	19.8559	26.4206
Supplemental Figure 1D
VSV	USP39fl/fl		USP39fl/fl Lyz2 cre VSV
Il6 mRNA	0.926523	1.00717	3.88889	8.45878
	0.901434	1.12545	4.08602	8.27957
	1.17204	1.03405	3.62007	7.74194
Supplemental Figure 1E
HSV-1	USP39fl/fl		USP39fl/fl Lyz2 cre HSV-1
Il6 mRNA	1.25359	1.63103	35.3977	80.1826
	1.01108	1.88527	45.1174	90.841
	0.735333	1.88527	50.3977	90.841
Supplemental Figure 1F
t-cGAMP		USP39fl/fl			USP39fl/fl Lyz2 cre
Isg56 mRNA	0	1.07847	0.746901	1.17464	0.706608	0.426835	0.397379
	4	163.029	151.06	149.929	67.1343	72.4626	63.2908
	8	604.241	694.091	675.199	289.814	387.725	281.903
	12	533.366	522.39	493.644	202.108	204.881	226.186
t-cGAMP		USP39fl/fl			USP39fl/fl Lyz2 cre
Isg15 mRNA	0	0.952019	1.05632	0.991647	1.07853	1.042	1.10281
	4	26.7055	26.521	26.2105	11.7865	12.2029	13.3129
	8	123.56	138.052	123.966	41.6159	53.7814	46.5849
	12	151.069	155.316	163.904	53.411	55.6802	59.4311
t-cGAMP		USP39fl/fl			USP39fl/fl Lyz2 cre
Cxcl10 mRNA	0	0.898687	1.06872	1.03259	1.44984	1.46982	1.50126
	4	17.8257	17.7026	18.6396	13.0492	13.6036	14.4233
	8	22.72	26.0984	23.2868	17.0996	20.7625	17.9178
	12	31.4697	32.3544	34.3185	12.6047	13.6036	11.9972
Supplemental Figure 1G
Control siRNA	Usp39 siRNA
0.88371	0.595284
1.0214	0.521829
1.09489	0.566522
Supplemental Figure 1I
Control	HA-USP39
0.720283	1.44057
1.203	1.17824
1.07672	0.924431

## Sheet: Supplemental Figure 2
Supplemental Figure 2C
	Usp39fl/fl (8h)	Usp39fl/fllyz2 Cre (8h)		Usp39fl/fl (8h)	Usp39fl/fllyz2 Cre (8h)
t-Poly(I:C)	extron			intron			extron/intron
Rig-I mRNA	0.97342	0.428917		1.07262	1.19833		1.92165	0.757858
	1.04156	0.46614		0.927234	1.13374		2.37841	0.870551
	0.773687	0.610301		1.00023	1.16975		1.63787	1.10466
Supplemental Figure 2D
	Control+VSV (12h)	USP39-Flag+VSV (12h)		Control+VSV (12h)	USP39-Flag+VSV (12h)
VSV	extron			intron			extron/intron
RIG-I mRNA	0.698586	2.43981		0.990228	0.49511		138545	967740
	1.05154	2.83197		1.07369	0.649384		192335	857214
	1.24987	2.97444		0.936086	0.615898		262214	948686
Supplemental Figure 2E		Usp39fl/fl			Usp39fl/flLyz2 Cre
Rig-I mRNA Exon/intron	1	107.649	66.6246	54.9975	16.6965	23.1014	29.5904
	2	2.26564	2.05619	2.28155	0.550917	0.482948	0.678332
	3	4.6601	5.81487	8.69211	1.36701	1.44295	2.82706
	4	18.5117	22.1579	22.9386	3.20656	4.02511	10.3338
	5	53.0897	59.2913	72.9942	12.4755	10.6223	13.0801
	6	3.48307	4.4375	4.72301	1.59221	1.73993	1.86516
	7	33.8331	39.6637	40.7776	17.643	17.9888	21.8461
	8	3.65624	3.91699	4.95782	2.20538	2.08352	2.32834
	9	4.25855	4.99244	5.31366	2.22072	2.05484	2.15741
	10	40.7962	44.9343	47.8255	9.19612	8.56841	12.8109
	11	4.40872	4.85592	5.61664	1.80378	1.72791	1.86516
	12	55.3443	85.021	90.4914	20.9812	25.6169	33.4629
	13	40.2345	55.7054	85.0187	15.466	15.8788	16.8522
	14	77.7281	88.6313	89.8661	2.55539	17.6186	21.3879
	15	3.1542	3.07321	3.50571	1.09507	1.10882	1.14814
	16	4.1421	4.4375	4.99231	1.00071	0.951995	1.20522
	17	3.36443	3.60437	4.08322	1.33888	1.23031	1.43326
	18	14.9297	10.0838	15.7765	1.07462	1.10116	1.5903
Supplemental Figure 2F
	WT	STAT1-KO
stat1 mRNA	0.767342	0.348189
	0.951279	0.345783
	1.12345	0.275083
Supplemental Figure 2H
	IgG	anti-HA-USP39
Rig-i mRNA	0.844201	1670.03
	0.75558	1453.84
	1.40022	1394.62
